# Supplementary material for: Selection Maintains Protein Interactome Resilience in the Long-Term Evolution Experiment with Escherichia coli
Source: Genome Biol Evol. 2021 Apr 20;13(6):evab074. doi: 10.1093/gbe/evab074 (PMC8214405; doi:10.1093/gbe/evab074)
Supplement: evab074_Supplementary_Data [file evab074_supplementary_data.zip]

Archive with 2 entries (2 files):
- 210135_Supplementary Figures.docx
- Supplementary-Information.pdf
